# Supplementary material for: A Novel Electrochemical Differentiation between Exosomal-RNA of Breast Cancer MCF7 and MCF7/ADR-Resistant Cells
Source: Pharmaceuticals (Basel). 2023 Apr 4;16(4):540. doi: 10.3390/ph16040540 (PMC10145523; doi:10.3390/ph16040540)
Supplement: Supplementary file 1 [file pharmaceuticals-16-00540-s001.zip]

Archive with 1 entries (1 files):
- pharmaceuticals-2178906-supplementary.pdf
